# Supplementary material for: Co-Cultivation of Cross-Kingdom Microorganisms Effectively Triggers the Production of Tryptophol and Its Heterologous Expression in E. coli
Source: Microorganisms. 2026 Apr 1;14(4):798. doi: 10.3390/microorganisms14040798 (PMC13118851; doi:10.3390/microorganisms14040798)
Supplement: Supplementary file 1 [file microorganisms-14-00798-s001.zip]

Archive with 1 entries (1 files):
- microorganisms-4199678-supplementary.pdf
